# Supplementary material for: Assessment of COVID-19 Incidence and the Ability to Synthesise Anti-SARS-CoV-2 Antibodies of Paediatric Patients with Primary Immunodeficiency
Source: J Clin Med. 2021 Oct 30;10(21):5111. doi: 10.3390/jcm10215111 (PMC8584568; doi:10.3390/jcm10215111)
Supplement: Supplementary file 1 [file jcm-10-05111-s001.zip]

Archive with 1 entries (1 files):
- jcm-1428164-supplementary.pdf
